# Supplementary material for: Investigation of the Complexes Formed between PARP1 Inhibitors and PARP1 G-Quadruplex at the Gene Promoter Region
Source: Int J Mol Sci. 2021 Aug 14;22(16):8737. doi: 10.3390/ijms22168737 (PMC8395737; doi:10.3390/ijms22168737)
Supplement: Supplementary file 1 [file ijms-22-08737-s001.zip]

Archive with 1 entries (1 files):
- ijms-1297195-supplementary.pdf
